# Supplementary material for: Assessing the impact of voluntary sustainability standards in Amazonian enterprises involved in the açaí value chain
Source: Heliyon. 2024 Jul 6;10(14):e34157. doi: 10.1016/j.heliyon.2024.e34157 (PMC11301205; doi:10.1016/j.heliyon.2024.e34157)
Supplement: Multimedia component 1 [file mmc1.xlsx]

## Sheet: Governance
Sustainability Dimension G: GOOD GOVERNANCE
Themes	Sub-themes	Default Indicators
G1 Corporate Ethics	G1.1 Mission Statement	G 1.1.1 Mission Explicitness
		G 1.1.2 Mission Drive
	G 1.2 Due diligence	G 1.2.1 Due diligence
G2 Accountability	G 2.1 Holistic Audits	G 2.1.1 Holistic Audits
	G 2.2 Responsability	G 2.2.1 Responsability
	G 2.3 Transparency	G 2.3.1 Transparency
G3 Participation	G 3.1 Stakeholder Dialogue	G 3.1.1 Stakeholder Identification
		G 3.1.2 Stakeholder Engagement
		G 3.1.3 Engagement Barriers
		G 3.1.4 Effective Participation
	G 3.2 Grievance Procedures	G 3.2.1 Grievance Procedures
	G 3.3 Conflict Resolution	G 3.3.1 Conflict Resolution
G4 Rule of Law	G 4.1 Legitimacy	G 4.1.1 Legitimacy
	G 4.2 Remedy, Restoration and Prevention	G 4.2.1 Remedy, Restoration and Prevention
	G 4.3 Civic Responsibility	G 4.3.1 Civic Responsibility
	G 4.4 Resource Appropriation	G 4.4.1 Free, Prior and Informed Consent
		G 4.4.2 Tenure Rights
G5 Holistic Management	G 5.1 Sustainability Management Plan	G 5.1.1 Sustainability Management Plan
	G 5.2 Full-Cost Accounting	G 5.2.1 Contabilidade de custo totalFull-Cost Accounting

## Sheet: Indicators
List of questions for the Good Governance indicators (adapted from SAFA-Sustainability Assessment of Food and Agriculture Systems)
Indicator Code	Question related to the indicator	Unit of measurement	Yes	No	Quantification/Observations	Quality of data/information¹	Evaluation²
G 1.1.1	Mission Explicitness: Is the company's mission articulated in all company reports and understood by all employees or members?	Measured by sampling (percentage) of personnel at all levels of the organization who are able to explain the mission statement and relate it to work.
G 1.1.2	Mission Drive: Is the company's mission evident in codes and policies, and can the governance body demonstrate the impact of its mission on policy and practice development?	As the evidence of compliance is the governing body demonstrating how the mission influenced decision-making, the extent of this will necessarily be qualitative.
G 1.2.1	Due diligence: Does the company have a clear impact assessment policy, adequate assessment tools, and is it able to show that these are being used to inform decisions that will have long-term impacts in the area of sustainability?	This indicator does not lend itself to metrics. Specific governance evidence of risk analysis and consideration, typically through the use of a risk management matrix or other risk tool.
G 2.1.1	Holistic Audits: Does the company use an internationally recognized framework for sustainability reporting, such as the Global Reporting Initiative (GRI) or the social audit?	This indicator does not lend itself to metrics, but may consider the percentage of SAFA dimensions audited using an internationally recognized tool or a mechanism recognized by group members.
G 2.2.1	Responsability: Can the company show, through governance documents or internal dialogue, that performance against the mission is regularly evaluated with appropriate input from stakeholders?	This indicator does not lend itself to metrics, but can consider: a) How regularly performance is evaluated; b) How the company's governance body holds management accountable for improving the company's impact; c) How the company faces conflict with its stakeholders.
G 2.3.1	Transparency: Does the company have a policy that requires management to report how policies, procedures, decisions and decision-making processes are made available to interested parties?	This indicator is essentially qualitative and there is little to be gained from establishing a metric that could, in any case, distract attention from what is important to achieve.
G 3.1.1	Stakeholder Identification: Can the company identify all material stakeholders and describe the process by which they were identified?	This indicator measures the percentage of identified stakeholders, versus the total number of stakeholders, as well as the percentage of identified stakeholders who cannot claim their rights.
G 3.1.2	Stakeholder Engagement: Does the company use appropriate mechanisms to engage with each stakeholder group?	This indicator measures the number of identified stakeholders versus the number involved, the number of engaged stakeholders who cannot claim their rights, and the diversity of approaches used to engage stakeholders.
G 3.1.3	Engagement Barriers: Is the company aware of and addressing barriers to participation for less powerful stakeholders?	This indicator measures engagement barriers versus strategies for barriers identified and employed.
G 3.1.4	Effective Participation: Can the company describe actual stakeholder participation (including “less powerful” stakeholders), its impact on decision-making, and how this impact was communicated to stakeholders?	Assessing the impact of stakeholder engagement is necessarily qualitative. While we can measure the number of stakeholder views embedded, the true measure of performance is really how big the impact was. This is particularly true when incorporating stakeholder views has a real cost to the company, such as when the decision not to proceed with a project due to stakeholder dissatisfaction. This inv…
G 3.2.1	Grievance Procedures: Can the company describe grievance procedures for each stakeholder group, how they are disclosed (especially with “less powerful” stakeholders) and their current use?	It is important that the procedures are available to as many interested parties as possible, but it is the operation of the procedures and the satisfaction of the interested parties that is of the utmost importance. This can be measured by sampling affected stakeholders to test whether they are aware of and satisfied with the procedures.
G 3.3.1	Conflict Resolution: Can the company identify potential conflicts of interest with and between various stakeholder groups and provide examples of resolution through collaborative dialogue, based on respect, mutual understanding and equal power?	While it is possible to introduce metrics around the number of disputes and disputes resolved for reporting and auditing purposes, it is the qualitative work of identifying potential conflicts and classifying actual and potential conflicts that will be most illuminating.
G 4.1.1	Legitimacy: Does the company policy, or producer code of practice, explicitly require that all applicable laws and regulations, voluntary standards, adopted or existing, be reported to the governing body, members or employees and regularly reviewed for compliance and congruence with the mission?	As with many governance indicators, this is primarily qualitative rather than quantitative. However, it can easily be measured by considering: percentage of laws and regulations reported; how many times a company has been legally challenged (ie sued) for a rights dispute; how many voluntary codes of conduct are being adhered to (in addition to the rule of law); how regularly the matter is reviewe…
G 4.2.1	Remedy, Restoration and Prevention: The company can show evidence of a prompt and responsible response to legal, regulatory, international human rights and voluntary code violations, including a detailed response on how the violation was corrected, how the effects of the violation will be restored or compensated, and the policies and processes in place to prevent further violations?	In common with many governance indicators, this is primarily qualitative rather than quantitative. It can, however, be easily measured by considering the following: »Percentage of violations of laws, regulations, international human rights or voluntary codes satisfactorily corrected and restored or compensated for and having preventive measures in place; however, the numbers do not reflect the qu…
G 4.3.1	Civic Responsibility: Within its sphere of influence, the company proactively and transparently supports the improvement of the legal and regulatory framework in all four dimensions of sustainability, and does not seek to avoid the impact of human rights or sustainability standards or regulations through the veil corporate, relocation or any other means?	In common with many governance indicators, this is primarily qualitative rather than quantitative. This is achieved when all parts of the supply chain are free from exploitation by individuals, communities and the environment in all four dimensions of sustainability. There may be some value internally in tracking lobbying expenses, but it is unlikely to produce a useful metric.
G 4.4.1	Free, Prior and Informed Consent (FPIC): The company is aware of pre-existing stakeholder access to land, water and resources, has mapped this to the satisfaction of all affected stakeholders and has agreed not to take any action to reduce this access until it is fully informed by stakeholders, negotiated on equal terms and provided mutually acceptable compensation sufficient to enable sustainabl…	In common with many governance indicators, this is primarily qualitative rather than quantitative, based on implementation of the principles of Free, Prior and Informed Consent (FPIC).
G 4.4.2	Tenure Rights: The company is aware of the interested parties' pre-existing tenure and access to land, water and resources, and can the company prove that it has fully and promptly cooperated with any investigation and remediation process to the satisfaction of the affected parties in the event of any (alleged) violation of tenure rights?	As with many governance indicators, it is primarily qualitative rather than quantitative, based on the degree of implementation of the Inaugural Voluntary Guidelines on Governance. Key principles include transparency, recording and valuing tenure and access rights, acting with due diligence to prevent violation of tenure rights, and cooperating to remedy any violation thereof.
G 5.1.1	Sustainability Management Plan: The development has a sustainability plan, endorsed by its governing body (or members of producer associations or contractors), which provides a holistic view of the sustainability of the development and covers each of the environmental, economic, social and governance dimensions, including benchmarks to the mission and demonstrating progress against the plan, or h…	This indicator is primarily qualitative rather than quantitative. It may be appropriate to help measure internal progress by tracking the scope of the plan and, in particular, noting that all four dimensions of sustainability are covered.
G 5.2.1	Full-Cost Accounting – FCA: Is the company's business success measured and reported to stakeholders taking into account direct and indirect impacts on the economy, society and the physical environment?	As there is still no universal FCA standard, this indicator cannot be usefully metriced for external comparison purposes. Progress towards an FCA approach can be measured, but progress will inevitably be subjective because there is no complete standard to measure. Furthermore, as understanding of social and environmental impacts increases, so does the ability to include them in accounts. This ela…
	¹Quality of data/information	²The score for the Evaluation
	High: Current data (maximum 2 years).	Better	5
	High: Primary data collected with method guidelines SAFA.	Good	4
	High: Primary audit data/sustainability tool.	Moderate	3
	Moderate: Primary data older than 2 years up to 5 years, still reliable.	Regular/Limitad	2
	Moderate: Secondary data.	Bad/Unacceptable	1
	Low: Primary data older than 5 years.	Not relevant / Not applicable	0
	Low: Estimated data.
