# Supplementary material for: Assessing the impact of voluntary sustainability standards in Amazonian enterprises involved in the açaí value chain
Source: Heliyon. 2024 Jul 6;10(14):e34157. doi: 10.1016/j.heliyon.2024.e34157 (PMC11301205; doi:10.1016/j.heliyon.2024.e34157)
Supplement: Multimedia component 2 [file mmc2.xlsx]

## Sheet: Environmental
Sustainability Dimension E: ENVIRONMENTAL INTEGRITY
Themes	Sub-Themes	Default Indicators
E1 Atmosphere	E 1.1 Greenhouse Gases	E 1.1.1 GHG Reduction Target
		E 1.1.2 GHG Mitigation Practices
		E 1.1.3 GHG Balance
	E 1.2 Air Quality	E 1.2.1 Air Pollution Reduction Target
		E 1.2.2 Air Pollution Prevention Practices
		E 1.2.3 Ambient Condentration of Air Pollutants
E2 Water	E 2.1 Water Withdrawal	E 2.1.1 Water Conservation Target
		E 2.1.2 Water Conservation Practices
		E 2.1.3 Ground and Surface Water Withdrawals
	E. 2.2 Water Quality	E 2.2.1 Clean Water Target
		E 2.2.2 Water Pollution Prevention Practice
		E 2.2.3 Concentration of Water Pollutants
		E 2.2.4 Wastewater quality
E3 Land	E 3.1 Soil Quality	E 3.1.1 Soil Improvement practices
		E 3.1.2 Soil Physical Structure
		E 3.1.3 Soil Chemical Quality
		E 3.1.4 Soil Biological Quality
		E 3.1.5 Soil Organic Matter
	E 3.2 Land Degradation	E 3.2.1 Land Conservation and Rehabilitation Plan
		E 3.2.2 Land Conservation and Rehabilitation Practices
		E 3.2.3 Net Loss/Gain of Productive Land
E4 Biodiversity	E 4.1 Ecosystem Diversity	E 4.1.1 Landscape/Marine Habitat Conservation Plan
		E 4.1.2 Ecosystem Enhancing Practices
		E 4.1.3 Structural Diversity of Ecosystems
		E 4.1.4 Ecosystem Connectivity
		E 4.1.5 Land Use and Land Cove Change
	E 4.2 Species Diversity	E 4.2.1 Species Conservation Target
		E 4.2.2 Species Conservation practices
		E 4.2.3 Diversity and Abundance of Key Species
		E 4.2.4 Diversity of Production
	E. 4.3 Genetic Diversity	E 4.3.1 Wild Genetic Diversity Enhancing Practices
		E 4.3.2 Agro-biodiversity in-situ Conservation
		E 4.3.3 Locally Adapted Varieties/Breeds
		E 4.3.4 Genetic Diversity in Wild Species
		E 4.3.5 Saving of Seeds and Breeds
E5 Materials and	E 5.1 Material Use	E 5.1.1 Material Consumption Practices
Energy		E 5.1.2 Nutrient Balances
		E 5.1.3 Renewable and Recycled Materials
		E 5.1.4 Intensity of Material Use
	E 5.2 Energy Use	E 5.2.1 Renewable Energy Use Target
		E 5.2.2 Energy Saving Practices
		E 5.2.3 Energy Consumption
		E 5.2.4 Renewable Energy
	E 5.3 Waste Reduction and Disposal	E 5.3.1 Waste Reduction Target
		E 5.3.2 Waste Reduction Practices
		E 5.3.3 Waste Disposal
		E 5.3.4 Food Loss and Waste Reduction
E6 Animal Welfare	E 6.1 Animal Health	E 6.1.1 Animal Health Practices
		E 6.1.2 Animal Health
	E 6.2 Freedom from Stress	E 6.2.1 Humane Animal Handling Practices
		E 6.2.2 Appropriate Animal Husbandry
		E 6.2.3 Freedom from Stress

## Sheet: Indicators
List of Environmental Integrity Indicator Questions (adapted from SAFA-Sustainability Assessment of Food and Agriculture Systems)
Indicator Code	Question related to the indicator	Unit of measurement	Yes	No	Quantification/Observations	Quality of data/information¹	Evaluation²
E 1.1.1	GHG Reduction Target: Has the company set a target to reduce GHG emissions?	This indicator refers to whether the company has established a goal of reducing GHG emissions in the company's operations during the analyzed period of time.
E 1.1.2	GHG Mitigation Practices: Are there activities and practices implemented by the company that effectively reduced GHG emissions? If yes, insert answer in the Quantification/Observations field.	This indicator intends to capture the type of activities and practices that the company has implemented that effectively reduced GHG emissions in operations during the period of time analyzed. The activities - when applicable and feasible - must be practiced throughout the company's location.
E 1.1.3	GHG Balance: Does the company have a GHG balance sheet calculation? If so, what is the company's net direct GHG emissions (ie annual emissions minus sequestration)?	This indicator measures the balance between direct GHG emissions and on-site carbon sequestration (both expressed as a ton of CO2 equivalent) in the company's operations during the period of time analyzed.
E 1.2.1	Air Pollution Reduction Target: Does the project have the goal of reducing the emission of air pollutants?	This indicator can be expressed as a percentage, in total absolute values or per unit of Production. It serves to find out whether the company has established targets to reduce the release of air pollutants from its operations during the analyzed period. The target should include greenhouse gas emissions resulting from land use and land cover changes (eg, grassland burning) if these occurred duri…
E 1.2.2	Air Pollution Prevention Practices: Are there activities and practices implemented by the company that have effectively reduced air pollutants? If yes, which ones?	This indicator captures all activities and practices that effectively reduce air pollution during the analyzed time period.
E 1.2.3	Ambient Condentration of Air Pollutants: Is there any study/survey on Environmental concentration of air pollutants? If yes, what is the percentage of days of the year in which the standard air pollution values were exceeded in the vicinity of the development?	This indicator measures the percentage of days of the year in which the ambient concentration limits of relevant pollutants were exceeded in the surroundings and due to the activities of the enterprise.
E 2.1.1	Water Conservation Target: Has the development set a goal to reduce water consumption or withdrawal?	This indicator is used to verify whether the enterprise has established a concrete and binding target for reducing consumption or abstraction of water by its operations in the analyzed period. Water reduction targets can be expressed as a percentage, total absolute values or per unit of production.
E 2.1.2	Water Conservation Practices: Are there activities and practices implemented by the enterprise that effectively increased efficiency or reduced the amount of fresh water used in the operation? If yes, mention in the Quantification/Observations field.	This indicator intends to capture the activities and practices implemented by the company that effectively helped conserve water during the analyzed period.
E 2.1.3	Ground and Surface Water Withdrawals: Is there groundwater and surface water collection by the company? If yes, what is the percentage of annual withdrawals of groundwater and surface water in relation to total renewable water?	This indicator measures the share of annual groundwater and surface water withdrawals as a percentage of the total renewable water resources available in the same period.
E 2.2.1	Clean Water Target: Has the company set a target to improve the quality of water affected by operations?	This indicator asks whether the company has set a clean water target in the analyzed company's operations during the analyzed time period. The target can be expressed in percentage, total absolute values or per unit of product.
E 2.2.2	Water Pollution Prevention Practice: Are there activities and practices implemented that have effectively reduced or prevented the release of water pollutants? Quote if yes.	This indicator intends to capture the type of activities and practices implemented by the enterprise that effectively prevented or reduced water pollution during the analyzed period.
E 2.2.3	Concentration of Water Pollutants: Is there any study/survey on the environmental concentration of air pollutants? If yes, what percentage of days of the year are standard water pollution values exceeded in water (groundwater, surface, coastal and marine water) as a result of the project's operations?	This indicator measures the percentage of days of the year when water quality is relevant and limits are exceeded in water bodies (including groundwater, surface water, coastal water and seawater) due to effluents from operations.
E 2.2.4	Wastewater quality: Is there wastewater quality analysis? If so, what percentage of good quality wastewater (faecal coliform, heavy metal, BOD and COD concentrations below critical levels) as a percentage of total wastewater from company operations?	This indicator measures the proportion of wastewater with good water quality (eg concentrations of faecal coliforms, heavy metals, BOD and COD) as a percentage of total wastewater from operations. Good water quality is given if the quantity and quality of wastewater discharged does not cause harm to human, plant, animal and ecosystem health. This means that wastewater treatment methods must be ta…
E 3.1.1	Soil Improvement practices: Are there activities and practices implemented that effectively increased soil quality and fertility? If yes, which ones?	The indicator focuses on the activities and practices implemented by the company to effectively increase the quality and fertility of the soils it uses.
E 3.1.2	Soil Physical Structure: Is there any study/survey on the Physical Structure of the soil? If yes, in what part of the land used are the physical structure conditions of the soil good, taking into account the local climate and bedrock?	The calculation focuses on the portion of land used where the physical conditions of the soil structure are good in relation to the local climate and parent rock.
E 3.1.3	Soil Chemical Quality: Is there part of the land used where the chemical quality (eg synthetic compounds, pesticides) of the soil is high in consideration of the local climate and bedrock? If yes, quantify.	This indicator quantifies and evaluates the portion of land used where the chemical quality of the soil is high in relation to the original material and the local climate.
E 3.1.4	Soil Biological Quality: Is there a portion of the land used where the biological quality of the soil is high in consideration of the local climate and rocky base? If so, quantify on which portion of the land used this occurs.	This indicator quantifies and evaluates the parcel of land used where the biological quality of soils is high in relation to the local climate and the conditions of the parent material.
E 3.1.5	Soil Organic Matter: Is there a portion of the land used where the content and quality of soil organic matter are high in consideration of the local climate and rocky base? If so, on what portion of the land used?	This indicator measures the portion of land used where the content and qualities of soil organic matter are high in consideration of the local climate and parent rock. At a minimum, the content (amount) of soil organic matter should be measured.
E 3.2.1	Land Conservation and Rehabilitation Plan: Does the enterprise have a plan that describes the stages of conservation or improvement of soil health and rehabilitation of degraded soils?	This indicator asks whether the company has a written plan that outlines the goals of conserving soil integrity and rehabilitating degraded lands, as well as the steps required to achieve the goals.
E 3.2.2	Land Conservation and Rehabilitation Practices: Does the company have effective soil conservation techniques and/or rehabilitation measures in place and/or practiced regularly in operation? If yes, which ones?	This indicator focuses on the practices and activities that have been implemented to effectively conserve soil and/or rehabilitation areas used for or by the development.
E 3.2.3	Net Loss/Gain of Productive Land: Is there land rehabilitated by the company? If so, what is the relationship between rehabilitated land and degraded land in the enterprise's operations?	This indicator captures the balance between rehabilitated land and degraded land at development sites.
E 4.1.1	Landscape/Marine Habitat Conservation Plan: Does the development have a plan that describes how to conserve or rehabilitate a diversity of habitats within its sphere of influence?	This indicator serves to verify that the enterprise has a plan in place that aims at the conservation and/or rehabilitation of a diversity of habitats within or adjacent to the location(s) of its operations.
E 4.1.2	Ecosystem Enhancing Practices: Are there activities and practices implemented that have effectively improved the functioning of ecosystem services as well as the connectivity of ecosystems? If yes, which ones?	This indicator is intended to capture all activities and practices that the company has implemented that have effectively improved the functioning of ecosystems (and therefore the provision of ecosystem services) in or adjacent to the operations of the analyzed company during. The activities - when applicable - must be practiced throughout the development site.
E 4.1.3	Structural Diversity of Ecosystems: Is there an area used by the development that has a high structural diversity of habitats? In what percentage (percentage, for example)?	This indicator measures the proportion of high structural diversity of habitats in areas where the analyzed development is operating (including aquatic habitats) during the analyzed time period.
E 4.1.4	Ecosystem Connectivity: Are there natural and semi-natural ecosystems in the operation that are connected to similar ecosystems (within and adjacent to the boundaries of the company's operation) in a way that allows for exchange between populations of key species? If yes, in what installment?	This indicator focuses on the share of well-connected habitats in areas where the company is operating (including aquatic habitats) during the analyzed time period.
E 4.1.5	Land Use and Land Cove Change (LULCC): Have any primary habitats (eg wetlands, primary forests, grasslands, protected waterways) been converted during the last 20 years by the company's operations, including areas where its inputs are sourced?	This indicator measures whether natural or near-natural habitats (e.g. wetlands, primary forests, rangelands, protected waterways, mangrove forests) or structurally complex land use systems (e.g. rangelands, agroforestry systems, polycultures) have been replaced by ecologically less valuable forms of land use or land occupation due to the development's operations during the last 20 years.
E 4.2.1	Species Conservation Target: Does the enterprise have as a goal the conservation and rehabilitation of populations of rare and endemic species in its sphere of influence?	This indicator determines whether the company has investigated whether rare, endemic or other species of particular concern thrive in or adjacent to the areas of their operations and, if so, whether they have set a target for the conservation and/or rehabilitation of these species and their habitats. In the context of capture fisheries, for example, whether a fisheries management plan exists for …
E 4.2.2	Species Conservation practices: Were there activities and practices that the development implemented to protect, maintain and/or rehabilitate the integrity of wild plant and animal populations in its sphere of influence? If yes, which ones?	This indicator is intended to capture all activities and practices that the company has implemented that effectively protect and rehabilitate wildlife plant and animal populations within or adjacent to the company's operations.
E 4.2.3	Diversity and Abundance of Key Species: Have the diversity and abundance of endangered or vulnerable wild species, on the one hand, and invasive species, on the other, increased with the company's operation? If so, by what installment?	This indicator serves to determine how the diversity and abundance of threatened and vulnerable wild species, on the one hand, and invasive species, on the other, developed in and adjacent to the development's operations during the analyzed time period.
E 4.2.4	Diversity of Production: Is there an area used by the enterprise that has a diversified crop rotation and/or uses several species at the same time? If yes, in what installment?	This indicator focuses on the portion of the utilized area where a diverse crop rotation and/or several species are kept/produced at the same time during the analyzed time period.
E 4.3.1	Wild Genetic Diversity Enhancing Practices: Are there activities and practices implemented by the enterprise that effectively helped to conserve or rehabilitate the genetic diversity of wild species in its operation? If yes, which ones?	This indicator is intended to capture all activities and practices that the company has implemented that have increased the genetic diversity of wild species local to, or adjacent to, the company's operations during the time period analyzed.
E 4.3.2	Agro-biodiversity in-situ Conservation: Is there a diversity of species in the project site? If yes, what is the share of production other than the most common genetic strain/race? In the case of açaí, considering the most common euterpe oleracea, are there others?	For plants, this indicator measures the participation of the production of a lineage other than the most common one, for each species used in the enterprise's operations. For animals, this indicator measures the participation of the production of a breed other than the most common exotic breed, or the most common genetic lineage within the exotic breed, where there are no locally adapted breeds f…
E 4.3.3	Locally Adapted Varieties/Breeds: Are there locally adapted varieties/breeds? If so, what share of production is represented by locally adapted varieties/breeds and by rare and traditional varieties and breeds?	For plants, this indicator measures the share of production represented by locally adapted varieties and by rare and traditional varieties. For animals, this indicator measures the share of production represented by locally adapted and/or rare breeds.
E 4.3.4	Genetic Diversity in Wild Species: Is there genetic diversity of unused plants, animals and microorganisms? If yes, what is the portion of the enterprise's operations that presents these diversities?	This indicator measures the proportion of operations where there is high genetic diversity in unused plants, animals and microorganisms.
E 4.3.5	Saving of Seeds and Breeds: Is there seed guarding or is the enterprise dedicated to breeding work to conserve traditional and/or rare breeds on the property?	For plants, this indicator serves to verify whether the operation saves seeds to conserve traditional varieties. For animals, this indicator serves to verify whether the operation involves breeding work to conserve locally adapted breeds, including aquatic breeds.
E 5.1.1	Material Consumption Practices: Is there a practice of reduced consumption of materials? If so, what practices and activities has the company implemented that effectively replaced non-renewable materials with recycled / reused / renewable ones in its operations and replaced synthetic inputs with natural ones?	This indicator focuses on the compilation of all practices and activities that were implemented and that effectively: reduced the material intensity of the company's operations; replacing non-renewable materials (including packaging, mulch, netting, greenhouse plastic, building materials - excluding fuel) with recycled, reused and renewable ones (including wood) in the operation and replaced synt…
E 5.1.2	Nutrient Balances: Are there any controls on nutrient balance? If so, what is the operations nutrient balance (supply vs. demand, or imports vs. exports at the farm or plot level) for nitrogen and phosphorus?	This indicator measures the nutrient balance of the company's operation (supply versus demand or imports versus exports at farm or plot level) of nitrogen and phosphorus. At the very least, a balance between supply and demand (common in many European countries) or an import/export balance (“farm gate balance”) must be calculated. Calculating installment balances increases the usefulness of the da…
E 5.1.3	Renewable and Recycled Materials: Does the company use energy from renewable sources? If so, what share of the company's total materials use is generated from renewable sources?	This indicator measures the participation of the total use of material from renewable sources.
E 5.1.4	Intensity of Material Use: Has there been a change in consumption from non-renewable to renewable energy in the last 5 years? If so, how has the amount of materials used per unit produced in operations changed over the past 5 years?	This indicator measures the change in the amount of materials used per unit of production in the operation (excluding fuel, machinery and food, including packaging and agrochemicals) over the last 5 years.
E 5.2.1	Renewable Energy Use Target: Has the company set a target for the share of renewable and sustainable energy in its total direct energy use?	This indicator asks whether the company sets a target for the share of renewable energy and sustainable energy in total direct energy use.
E 5.2.2	Energy Saving Practices: Are there practices and activities implemented by the company that have effectively reduced energy needs in its operation? If so, what practices and activities?	This indicator measures all practices and activities that have been implemented by the company to effectively reduce energy requirements.
E 5.2.3	Energy Consumption: Has there been a change in total direct energy consumption in the last 5 years (increase or decrease)? If yes, what has changed?	This indicator measures how the company's direct energy consumption per unit of production has changed over the last five years.
E 5.2.4	Renewable Energy: Is there direct energy generated from sustainable renewable sources? If so, what share (%) of total energy use is generated?	This indicator measures the share of the company's total energy use that comes from renewable sources and practices that do not degrade ecosystems or cause social disruption.
E 5.3.1	Waste Reduction Target: Does the enterprise have the goal of reducing the generation of waste, as well as the dangerousness of this waste, in or through its operations?	This indicator asks whether the operation has set a target to reduce waste generation, particularly hazardous waste.
E 5.3.2	Waste Reduction Practices: Are there practices and activities that have been implemented, which effectively reduced the generation of waste in the enterprise's operations? If so, what practices and activities are these?	This indicator measures all practices and activities that have been implemented to effectively reduce the quantities and hazards derived from waste generated by a company's operations.
E 5.3.3	Waste Disposal: Is there solid waste generated by the enterprise that is not segregated, stored and treated in such a way that it becomes non-hazardous for humans and the environment at the time of disposal by the enterprise? If yes, what types of waste?	This indicator measures the amount of solid waste generated by the enterprise that is segregated, stored and treated, so that it is considered non-hazardous for human beings and the environment at the point of release. The scope of this indicator includes biodegradable and recyclable materials, including harvest residues, plastics, cardboard, etc. that are composted, reused or recycled.
E 5.3.4	Food Loss and Waste Reduction: Is there food lost/wasted in the company's operations? If yes, what is the share of food lost or wasted in the company's operations and what share is reused (charities, feed), recycled or recovered (compost, bioenergy)?	This indicator measures the share of food lost or wasted in company operations and the share of food that is reused (e.g. donated to charities, turned into animal feed), recycled (e.g. compost) or recovered (e.g. bioenergy).
E 6.1.1	Animal Health Practices: Are there activities and practices that the facility has implemented that effectively promote animal health while reducing the use of veterinary drugs and preventing the loss of animals to illness and injury? If so, what activities and practices? This indicator only applies if there are animals kept within the company's sphere of influence.	This indicator focuses on all activities and practices that have been implemented to effectively promote animal health, reduce the use of veterinary drugs and prevent animal losses due to illness and injury.
E 6.1.2	Animal Health: Are there animals kept within the company's sphere of influence? If yes, what part of the company's animals are healthy and do not need treatment with veterinary drugs against illnesses or injuries?	This indicator measures the proportion of animals that are healthy and did not require any medical treatment for illnesses or ailments in the company's operations during the analyzed period. This includes aquaculture fish, crustaceans, bees, silkworms, livestock and others. All stages of animal life, from birth to death, are relevant.
E 6.2.1	Humane Animal Handling Practices: Are there humane animal handling practices? If so, what practices and activities has the enterprise implemented that have effectively reduced suffering and the risk of injury to animals during all stages of their lives, including transport and slaughter?	The indicator focuses on all practices and activities that have been implemented to effectively reduce the suffering and risk of injury to animals during all stages of their lives, including transport and death (slaughter).
E 6.2.2	Appropriate Animal Husbandry: Is there animal husbandry in the company? If so, which portion of the company's animals is able to behave according to their specific needs?	The indicator measures the proportion of animals that are able to behave according to their specific needs. This could include, for example, permanent access to the outdoors, enough space to roam, appropriate feed to meet nutritional and behavioral needs, and at least eye contact with conspecifics (of the same species).
E 6.2.3	Freedom from Stress: If there are animals kept within the company's sphere of influence, what proportion of the company's animals have sufficient freedom to move around, live free from pain, discomfort and distress at all times, during all stages of their life, including during transport and the slaughter?	The indicator measures the proportion of animals that have sufficient freedom to move around, live without pain, discomfort and distress at all times, during all stages of their life, including during transport and slaughter. For processing/trading companies, the indicator measures the share of animals (or animal products) that the company purchases that have had sufficient freedom to move around…
	Quality of data/information	²The score for the Evaluation
	High: Current data (maximum 2 years).	Better	5
	High: Primary data collected with method guidelines SAFA.	Good	4
	High: Primary audit data/sustainability tool.	Moderate	3
	Moderate: Primary data older than 2 years up to 5 years, still reliable.	Regular/Limitad	2
	Moderate: Secondary data.	Bad/Unacceptable	1
	Low: Primary data older than 5 years.	Not relevant / Not applicable	0
	Low: Estimated data.
