# Supplementary material for: Assessing the impact of voluntary sustainability standards in Amazonian enterprises involved in the açaí value chain
Source: Heliyon. 2024 Jul 6;10(14):e34157. doi: 10.1016/j.heliyon.2024.e34157 (PMC11301205; doi:10.1016/j.heliyon.2024.e34157)
Supplement: Multimedia component 3 [file mmc3.xlsx]

## Sheet: Economic
Sustainability Dimension C: ECONOMIC RESILIENCE
Themes	Sub-Themes	Default Indicators
C1 Investment	C 1.1 Internal Investment	C 1.1.1 Internal Investment
	C 1.2 Community Investment	C 1.2.1 Community Investment
	C 1.3 Long Ranging Investment	C 1.3.1 Long Term Profitability
		C 1.3.2 Business Plan
	C 1.4 Profitability	C 1.4.1 Net Income
		C 1.4.2 Cost of Production
		C 1.4.3 Price Determination
C2 Vulnerability	C 2.1 Stability of Production	C 2.1.1 Guarantee od Production Levels
		C 2.1.2 Product Diversification
	C 2.2 Stability of Supply	C 2.2.1 Procurement Channels
		C 2.2.2 Stability of Supplier Relationship
		C 2.2.3 Dependence on the Leading Supplier
	C 2.3 Stability of Market	C 2.3.1 Stability of Market
	C 2.4 Liquidity	C 2.4.1 Net Cash Flow
		C 2.4.2 Safety Nets
	C 2.5 Risk Management	C 2.5.1 Risk Management
C3 Product Quality and Information	C 3.1 Food Safety	C 3.1.1 Control Measures
		C 3.1.2 Hazardous Pesticides
		C 3.1.3 Food Contamination
	C 3.2 Food Quality	C 3.2.1 Food Quality
	C 3.3 Product Information	C 3.3.1 Product Labelling
		C 3.3.2 Traceability Systems
		C 3.3.3 Certified Production
C4 Local Economy	C 4.1 Value Creation	C 4.1.1 Regional Workforce
		C 4.1.2 Fiscal Commitment
	C 4.2 Local Procurement	C 4.2.1 Local Procurement

## Sheet: Indicators
List of questions for Economic Resilience indicators (adapted from SAFA-Sustainability Assessment of Food and Agriculture Systems)
Indicator Code	Question related to the indicator	Unit of measurement	Yes	No	Quantification/Observations	Quality of data/information¹	Evaluation²
C 1.1.1	Internal Investment: Has the company invested in the last 5 years to improve and monitor its social, economic, environmental and governance performance?	This indicator measures how much the company has been investing in the last 5 years in practical activities to improve and monitor its social, economic, environmental and governance performance.
C 1.2.1	Community Investment: Did the project's investments contribute to meeting the needs of the community with efficient use of resources and maintenance of environmental balance?	This indicator measures the extent to which the company's investments have contributed to meeting community needs. Successful community investment does not compromise efficient use of resources, well-being or fair and transparent relationships with the community, stakeholders and staff.
C 1.3.1	Long Term Profitability: Are the company's investments aimed at establishing and reinforcing the conditions for maintaining, generating and increasing the company's profits in the long term?	This indicator measures whether the company has made investments or operates in a way that establishes and reinforces the conditions to maintain, generate and increase the company's profits in the long term.
C 1.3.2	Business Plan: Does the company have a business plan or an updated document articulating revenue streams, growth plan and an operational action plan that projects the generation of financial resources for the future?	This indicator measures whether the company has a business plan or an updated document that articulates revenue streams, a growth plan and an operational action plan that projects the generation of financial resources for the future.
C 1.4.1	Net Income: Does the earned income that the business retains exceed the total expenses, including interest and taxes associated with producing the goods sold, during the last five years?	This indicator measures whether the total revenue earned by the company over the past five years associated with the production of goods and services sold by the company exceeds total expenses, including interest and taxes.
C 1.4.2	Cost of Production: Has the company completed a process to determine total cost of goods sold and per unit of production to calculate its break-even point?	This indicator measures whether the company has completed a process to determine the total cost of goods sold and per unit of production and has calculated the break-even point.
C 1.4.3	Price Determination: Has the company considered a break-even point to negotiate with its buyer(s) the selling price in all contracts?	This indicator measures whether the company considered the break-even point to negotiate the sale price with the buyer(s).
C 2.1.1	Guarantee od Production Levels: Are there actions and mechanisms that the company has implemented to reduce the negative impact of risks that may affect compliance with the intended production volume and quality standards? If yes, which ones?	This indicator measures whether the company has access and implements mechanisms to avoid any interruption in production volume and/or quality standards.
C 2.1.2	Product Diversification: Does the enterprise produce more than one product, species, variety of plant or animal to generate income?	This indicator measures whether the company produces more than one product, or variety of plant or animal to generate income, or offers more than one service.
C 2.2.1	Procurement Channels: Are there actions and mechanisms that the company has implemented to reduce the risk of input shortages, including maintaining ongoing business relationships with suppliers?	This indicator measures the extent to which the company has implemented actions and mechanisms to ensure a stable supply and reduce the risk of shortages in the supply of inputs. This includes maintaining ongoing business relationships with suppliers.
C 2.2.2	Stability of Supplier Relationship: Is there stability in the relationship with suppliers, without excessive fluctuations in supplier links and exchanges? If yes, what part of contracts with the supplier / commercial relationship remained in progress in the last 5 years?	This indicator measures the proportion of contracts with suppliers / commercial relationship that has been maintained in the last 5 years, or since the company has been in the market for less than five years.
C 2.2.3	Dependence on the Leading Supplier: Is there any supplier considered a leader (main in volume of inputs)? If so, what share of inputs comes from the lead supplier?	This indicator measures the share of input supplies that come from the lead supplier.
C 2.3.1	Stability of Market: Are there actions and mechanisms that the company has implemented to ensure a diversified and consolidated revenue structure from the sale of products or services provided?	This indicator measures the extent to which the company has guaranteed its stability in the market through the implementation of actions and mechanisms that guarantee a diversified and consolidated income structure with the sale of products.
C 2.4.1	Net Cash Flow: Has the company generated positive net cash flow over the past five years?	This indicator measures the net cash flow generated by the company in the last five years.
C 2.4.2	Safety Nets: Does the company have access to formal or informal funding sources to weather liquidity crises?	This indicator measures whether the company has access to formal and informal funding sources to withstand liquidity crises.
C 2.5.1	Risk Management: Does the company have a plan to mitigate and adapt to risks that may threaten the business?	This indicator measures whether the company has implemented a plan to reduce and adapt to risks that could threaten the business.
C 3.1.1	Control Measures: Does the company have food safety and risk control measures in place that comply with the corresponding and applicable regulations?	This indicator measures whether the company has food hazard and safety control measures in place that comply with the corresponding regulations.
C 3.1.2	Hazardous Pesticides: Have any of your employees handled, stored or used highly hazardous pesticides during the last five years?	This indicator measures whether any of the company's employees handled, stored or used highly dangerous pesticides and other pesticides in the last five years, as well as the use of biological or mechanical pest management techniques.
C 3.1.3	Food Contamination:Have there been any documented incidents where pesticide residues in ingredients or products exceeded maximum allowable limits during the past 5 years, or were there any other documented incidents of chemical or biological contamination of food (e.g. due to the use of heavy metals, non-GMO approved products, microtoxins, etc.) during the past five years?	This indicator measures whether there are any documented incidents in the company where pesticide residues in ingredients or products exceeded the maximum permitted limits during the last 5 years. It also measures whether there are any documented incidents of chemical and biological contamination of food (ie, due to the use of heavy metals, Genetically Modified Organisms - unapproved GMOs, microt…
C 3.2.1	Food Quality: Does the company comply with current standards (rules and legislation) that guarantee food quality? If so, what portion of the total production volume meets the required quality standards and standards?	This indicator measures the share of the total production volume that meets quality standards, i.e., the set of parameters that describe internal (e.g. flavor, maturity, nutritional content) and external (e.g., cleanliness, color, freshness) characteristics. , shape, presentation, packaging), which are necessary to ensure safety, transparency in trade and good food quality.
C 3.3.1	Product Labelling: Are applicable product labeling codes fully complied with and can the company show evidence of having exceeded these standards where possible?	For mandatory labeling as required in the country of sale, 100% compliance is expected. However, where a company markets to multiple jurisdictions, the highest standard required by any jurisdiction must apply to all. »Quando uma empresa adota rotulagem e informações além do padrão mínimo, isso deve ser observado e, novamente, 100% de conformidade é esperada, pois qualquer coisa menor é pior do qu…
C 3.3.2	Traceability Systems: Can the company guarantee traceability at all stages of the food chain so that products can be easily and correctly identified and collected?	This indicator measures the part of the production volume that can be identified and recovered along the food chain and on the market through a traceability system, at least in the last year of production.
C 3.3.3	Certified Production: Can the company identify all ingredients and inputs used in its production chain and can it provide evidence of certified sustainable sourcing?	» This metric is more important internally than externally as it will be most useful in measuring progress towards a fully certified procurement system. »The % of certified sustainable product generated, distributed and purchased will be the main measure.
C 4.1.1	Regional Workforce: Has the company hired regional employees in the last five years when similar skills, profiles and conditions are offered to other candidates?	This indicator measures whether the company has hired, in the last 5 years, regional employees, when similar skills, profile and conditions are offered in relation to other candidates for the adequate performance of the required functions and responsibilities.
C 4.1.2	Fiscal Commitment: Does the company pay the applicable taxes indicated by local law? Are you up to date?	This indicator measures whether the company pays the taxes indicated by the local regulations applicable to its business in all countries in which it operates.
C 4.2.1	Local Procurement: Has the company purchased from local suppliers when the same or similar conditions apply compared to non-local suppliers?	This indicator measures whether the company has purchased its inputs / ingredients / products from local suppliers when the same or similar conditions exist, compared to non-local suppliers.
	¹Quality of data/information	²The score for the Evaluation
	High: Current data (maximum 2 years).	Better	5
	High: Primary data collected with method guidelines SAFA.	Good	4
	High: Primary audit data/sustainability tool.	Moderate	3
	Moderate: Primary data older than 2 years up to 5 years, still reliable.	Regular/Limitad	2
	Moderate: Secondary data.	Bad/Unacceptable	1
	Low: Primary data older than 5 years.	Not relevant / Not applicable	0
	Low: Estimated data.
