# Supplementary material for: Assessing the impact of voluntary sustainability standards in Amazonian enterprises involved in the açaí value chain
Source: Heliyon. 2024 Jul 6;10(14):e34157. doi: 10.1016/j.heliyon.2024.e34157 (PMC11301205; doi:10.1016/j.heliyon.2024.e34157)
Supplement: Multimedia component 4 [file mmc4.xlsx]

## Sheet: Social
Sustainability Dimension S: SOCIAL WELL-BEING
Themes	Sub-Themes	Default Indicators
S1 Decent Livelihood	S 1.1 Quality of Life	S 1.1.1 Right to Quality of Life
		S 1.1.2 Wage Level
	S 1.2 Capacity Development	S 1.2.1 Capacity Development
	S 1.3 Fair Access to Means of Production	S 1.3.1 Fair Access to Means of Production
S2 Fair Trading Practices	S 2.1 Responsible Buyers	S 2.1.1 Fair Pricing and Transparent Contracts
	S 2.2 Rights of Suppliers	S 2.2.1 Rights of Suppliers
S3 Labour Rights	S 3.1 Employment Relations	S 3.1.1 Employment Relations
	S 3.2 Forced Labour	S 3.2.1 Forced Labour
	S 3.3 Child Labour	S 3.3.1 Child Labour
	S 3.4 Freedom of Association and Right to Bargaining	S 3.4.1 Freedom of Association and Right to Bargaining
S4 Equity	S 4.1 Non Discrimination	S 4.1.1 Non Discrimination
	S 4.2 Gender Equality	S 4.2.1 Gender Equality
	S 4.3 Support to Vulnerable People	S 4.3.1 Support to Vulnerable People
S5 Human Safety and Health	S 5.1 Workplace Safety and Health Provisions	S 5.1.1 Safety and Health Training
		S 5.1.2 Safety of Workplace, Operations and Facilities
		S 5.1.3 Health Coverage and Access to Medical Care
	S 5.2 Public Health	S 5.2.1 Public Health
S6 Cultural Diversity	S 6.1 Indigenous Knowledge	S 6.1.1 Indigenous Knowledge
	S 6.2 Food Sovereignty	S 6.2.1 Food Sovereignty

## Sheet: Indicators
List of Social Wellbeing Indicator Questions (adapted from SAFA-Sustainability Assessment of Food and Agriculture Systems)
Indicator Code	Question related to the indicator	Unit of measurement	Yes	No	Quantification/Observations	Quality of data/information¹	Evaluation²
S 1.1.1	Right to Quality of Life: Do all primary producers, smallholders and company employees at all scales have time for family, rest and culture, and the ability to take care of their needs, such as maintaining a balanced diet?	This qualitative indicator ensures that all people involved: work healthy hours without mandatory overtime; are able to participate in the culture of their choice, including, for example, speaking the language of their choice and practicing their preferred religion or rituals; enjoy a culturally appropriate diet; and have time to spend with family and neighbors.
S 1.1.2	Wage Level: Do all primary producers who supply companies and all employees earn at least one minimum wage?	This is a quantitative indicator that measures the percentage of employees who receive a minimum wage. All employees, workers or contractors of any nature, whether permanent or temporary, full-time or part-time, are part of the scope of this indicator. It is critical that wages paid for work on the operation to employees hired through subcontractors (such as contractors, temp agencies and others)…
S 1.2.1	Capacity Development: Do primary producers and employees have opportunities to increase their skills and knowledge, to advance in the company they work for or to build the future of their own company?	This qualitative indicator measures whether employees have opportunities for capacity development and advancement within the company, as well as whether primary producers have adequate resources to build their own capacities and those of their families in order to adopt improved techniques and provide succession for the next generation. generation .
S 1.3.1	Fair Access to Means of Production: Do primary producers, including indigenous peoples, have access to the equipment, capital and knowledge or training necessary to enable a decent livelihood?	This qualitative indicator measures whether primary producers have access to the means of production, ie the knowledge, facilities and equipment necessary for the company's owners, managers and employees to maintain a decent livelihood.
S 2.1.1	Fair Pricing and Transparent Contracts: Do buyers, through their policies and practices, recognize and support the rights of suppliers (especially primary producers) to fair prices, contracts and agreements?	The qualitative indicator focuses on the kind of buyer policies and practices that recognize and support two things: primary producer rights to fair prices; and rights of primary producers to fair contracts or agreements.
S 2.2.1	Rights of Suppliers: Do buyers explicitly recognize and support suppliers' (in particular primary producers') rights to freedom of association and collective bargaining?	This qualitative indicator measures whether buyers explicitly recognize and support in good faith primary producers' and suppliers' rights to freedom of association and collective bargaining for all contracts and agreements. This indicator should be measured and evaluated if buyers recognize these fundamental rights of all suppliers.
S 3.1.1	Employment Relations: The company or employees' subcontractors have written agreements with their employees that at least comply with national and international labor treaties, including social security, or, for companies that are primary producers, at least a clear understanding based on verbal agreement between employer and employees ?	This qualitative indicator measures whether the company has written agreements with its employees that comply with at least national and international labor treaties, including social security. For small producers, it is more likely that only one or two employees are involved and may have verbal working agreements. In this case, this indicator measures whether there is a clear understanding of wa…
S 3.2.1	Forced Labour: Does the company or employees' subcontractors employ people who are not free to resign or who cannot raise grievances without fear of retaliation?	This qualitative indicator is intended to measure whether the company employs people who are not free to resign or who cannot raise grievances without fear of retaliation.
S 3.3.1	Child Labour: The company or its subsidiaries or subcontractors employ minors under the age of 16, who are working full-time or longer, engaged in jobs that are dangerous to them physically, mentally or morally, and who are deprived of the opportunity to live like children, to attend school and/or other appropriate training?	This qualitative indicator measures whether the company, or its subsidiaries or subcontractors, employ minor children - 16 years of age or younger - who are working full-time or longer, engaged in jobs that are dangerous to them physically, mentally or morally, and who are deprived of the opportunity to live as children, attend school and/or other appropriate training.
S 3.4.1	Freedom of Association and Right to Bargaining: Are company employees free to negotiate as individuals or groups or through a union or representatives of their choice to define the terms of their employment?	This qualitative indicator measures whether any employee of a company is free to negotiate, individually or in groups, or through a union or representatives of their choice, the terms of their employment contract.
S 4.1.1	Non Discrimination: The company discriminates against any employee or potential employee on the basis of race, creed, color, national or ethnic origin, gender, age, disability or illness (including HIV status), union or political activity, immigration status, citizenship status, status civil or sexual orientation in hiring, allocating jobs, promotions and firing, or in awarding contracts to prima…	This qualitative indicator measures whether the company discriminates against specific groups or by sexual identity when hiring, assigning jobs, promotions and dismissals or when granting contracts to suppliers.
S 4.2.1	Gender Equality: Does the company discriminate against women in hiring, compensation, training and promotion, access to resources, or termination?	This qualitative indicator measures whether the company has discriminated against women in hiring, compensation, training, promotion and access to resources.
S 4.3.1	Support to Vulnerable People: Does the company accommodate various skill and disability levels, young and old workers, and provide community resources to support vulnerable people with health and social services, training, and cultural events for women, minorities, and disadvantaged people?	This qualitative indicator looks at policies and practices that have effectively accommodated varying levels of ability and disability, young and older workers. It also measures whether the company provided resources to the local community to support vulnerable people with health and social services, training including language training and cultural events.
S 5.1.1	Safety and Health Training: Does the company provide health and safety training for 100% of employees that is understood by employees, adapted to their workspace and effective?	This qualitative indicator measures whether the company offers health and safety training to employees and whether these trainings are effective.
S 5.1.2	Safety of Workplace, Operations and Facilities: Does the company maintain a safe, clean and healthy workplace, including all grounds and facilities and practices?	This qualitative indicator measures whether the company has guaranteed a safe, clean and healthy work environment for employees, determining whether the facilities and structures, equipment, practices and food offered are safe and meet employees' needs for healthy lifestyles.
S 5.1.3	Health Coverage and Access to Medical Care: Does the company provide adequate health coverage in accordance with legal requirements and ensure employees have timely access to medical care in emergencies?	This qualitative indicator measures whether the company offers health coverage and guarantees employees emergency access to medical care.
S 5.2.1	Public Health: Does the development take measures to avoid polluting or contaminating the local community and does it contribute to the health of the local community?	This indicator asks whether the enterprise: takes measures to avoid polluting or contaminating the local community; and contributes to the health of the local community.
S 6.1.1	Indigenous Knowledge: Does the company recognize and respect the universal rights of indigenous communities to protect their knowledge? If appropriated and purchased, did the development reward Indigenous communities fairly and equitably, based on mutually agreed terms?	This qualitative indicator measures whether companies: recognize and respect the universal rights of indigenous communities to protect their knowledge; and, if appropriated and acquired, whether the developments remunerate indigenous communities fairly and equitably, based on mutually agreed terms.
S 6.2.1	Food Sovereignty: Does the company contribute to the food sovereignty of its region by exercising its capacity to preserve and use traditional and locally adapted varieties or breeds, as well as supporting third parties in the pursuit of this objective?	A company's ownership and choice is measured by assessing whether the following criteria apply to all relevant business decisions, including whether: »The operation sources locally adapted seed varieties or livestock breeds, or traditional or ancient varieties, for at least the majority of its production. » The operation maximizes purchases from local producers, specifically using heirlooms or tr…
	¹Quality of data/information	²The score for the Evaluation
	High: Current data (maximum 2 years).	Better	5
	High: Primary data collected with method guidelines SAFA.	Good	4
	High: Primary audit data/sustainability tool.	Moderate	3
	Moderate: Primary data older than 2 years up to 5 years, still reliable.	Regular/Limitad	2
	Moderate: Secondary data.	Bad/Unacceptable	1
	Low: Primary data older than 5 years.	Not relevant / Not applicable	0
	Low: Estimated data.
